# Supplementary material for: Cervical screening attendance in young women and people with a cervix: An application of the COM‐B model
Source: Br J Health Psychol. 2025 Aug 18;30(3):e70016. doi: 10.1111/bjhp.70016 (PMC12361587; doi:10.1111/bjhp.70016)
Supplement: Supplementary file 1 — Data S1. [file BJHP-30-0-s001.odt]

Supplementary Table 1.  Full demographic frequencies

Characteristics
 
Attendees
n (%)
Non-attendees
n (%)
Total
n (%)
Age


 25
12 (12.5)
 17 (20.5)
 29 (16.2)

26
14 (14.6)
12 (14.5)
26 (14.5)

27
17 (17.7)
11 (13.3)
28 (15.6)

28
12 (12.5)
17 (20.5)
29 (16.2)

29
16 (16.7)
14 (16.9)
30 (16.8)

30
25 (26)
12 (14.5)
37 (20.7)
Gender


Female
94 (97.9)
78 (94)
172 (96.1)

Trans Male/Trans Man
0 (0)
2 (2.4)
2 (1.1)

Other
Non-binary
No gender
Trans Masc

2 (2.1)
1 (1.05)
1 (1.05)
0
3 (3.6)
2 (2.4)
1 (1.2)
0

 5(2.8)
Ethnicity
 
 
 
 
 
White British or White Other
80 (83.3)
63 (75.9)
143 (79.9)
 
Asian or Asian British
10 (10.4)
15 (18.1)
25 (14)
 
Black, Black British, Caribbean or African
2 (2.1)
1 (1.2)
3 (1.7)

Mixed or multiple ethnic groups
4 (4.2)
3 (3.6)
7 (3.9)

Other ethnic groups (Arab and/or any other ethnic group)
0 (0)
1 (1.2)
1 (0.6)
Place of residence
 
 
 
 
 
London
15 (15.6)
15 (18.1)
30 (16.8)

Scotland
3 (3.1)
7 (8.4)
10 (5.6)

Northern Ireland
3 (3.1)
2 (2.4)
5 (2.8)

Wales
2 (2.1)
2 (2.4)
4 (2.2)
 
Yorkshire and The Humber
13 (13.5)
8 (9.6)
21 (11.7)
 
East of England
12 (12.5)
7 (8.4)
19 (10.6)

North East (England)
3 (3.1)
2 (2.4)
5 (2.8)

North West (England)
13 (13.5)
7 (8.4)
20 (11.2)
 
West Midlands (England)
5 (5.2)
7 (8.4)
12 (6.7)
 
East Midlands (England)
7 (7.3)
8 (9.6)
15 (8.4)
 
South East (England)
14 (14.6)
12 (14.5)
26 (14.5)
 
South West (England)
6 (6.3)
6 (7.2)
12 (6.7)
Education
 
 
 
 
 
Undergraduate degree
42 (43.8)
27 (32.5)
69 (38.5)
 
Postgraduate degree
34 (35.4)
27 (32.5)
61 (34.1)
 
Higher certificates
5 (5.2)
4 (4.8)
9 (5)
 
A-level, National Diploma or equivalent
12 (12.5)
15 (18.1)
27 (15.1)

GCSE
3 (3.1)
8 (9.6)
11 (6.1)
 
PhD
0 (0)
2 (2.4)
2 (1.1)
Relationship status
 
 
 
 
 
Partnered
45 (46.9)
33 (39.8)
78 (43.6)
 
Single
30 (31.3)
43 (51.8)
73 (40.8)
 
Married
18 (18.8)
7 (8.4)
25 (14)
 
Other
3 (3.1)
0 (0)
3 (1.7)
Religion
 
 
 
 
 
Not religious
70 (72.9)
54 (65.1)
124 (69.3)
 
Catholicism/Christianity
19 (19.8)
14 (16.9)
33 (18.4)
 
Islam
3 (3.1)
10 (12)
13 (7.3)

Prefer not say
2 (2.1)
3 (3.6)
5 (2.8)
 
Buddhism
0 (0)
1 (1.2)
1 (0.6)
 
 Hinduism
 0 (0)
0 (0)
 0 (0)

Judaism
1 (1)
1 (1.2)
2 (1.1)

Paganism
1 (1)
0 (0)
1 (0.6)
Employment status
 
 
 
 
 
Full-Time 
65 (67.7)
39 (47)
104 (58.1)
 
Part-Time
9 (9.4)
8 (9.6)
17 (9.5)
 
Unemployed (and job seeking) 
4 (4.2)
11 (13.3)
15 (8.4)
 
Not in paid work (e.g. homemaker, retired or disabled)
5 (5.2)
7 (8.4)
12 (6.7)

Due to start within the next month
0 (0)
0 (0)
0 (0)

Missing data/ data expired
13 (13.5)
18 (21.7)
31 (17.3)
Health status


Good
60 (62.5)
46 (55.4)
106 (59.2)

Fair
22 (22.9)
21 (25.3)
43 (24)

Excellent
14 (14.6)
10 (12)
24 (13.4)

Poor
0 (0)
6 (7.2)
6 (3.4)
Longstanding illness, disability or infirmity that limits daily activities


No
87 (90.6)
63 (75.9)
150 (83.8)

Yes
9 (9.4)
20 (24.1)
29 (16.2)
Supplementary Table 2.  Associations between individual reflective motivation items and screening attendance 


Reflective Motivation Items
Attendees 
Non-attendees
Total
Unadjusted OR (95% CI)

Mean  (SD)
Mean  (SD)
Mean  (SD)

I am motivated to attend cervical cancer screening 
3.22 (2.55)
-1.08 (3.22)
1.07 (3.61)
1.54 (1.37 - 1.73)*
Cervical cancer screening is important
4.72 (0.74)
3.19 (2.14)
3.96 (1.77)
2.26 (1.66 - 3.08)*
I do not perceive myself to be at risk of cervical cancer
2.59 (1.94)
2.48 (1.82)
2.54 (1.88)
1.03 (0.89 - 1.20)
I am no more at risk of cervical cancer than anyone my age
2.49 (2.02)
2.35 (1.98)
2.42 (2.00)
1.04 (0.90 - 1.91)
I intend to go to my cervical cancer screening 
4.17 (1.82)
-0.21 (3.55)
1.98 (3.57)
1.71 (1.47 - 1.99)*
I intend to go to my cervical cancer screening every time I am invited
3.92 (2.08)
-0.91 (3.46)
1.51 (3.74)
1.66 (1.45 - 1.90)*
Cervical cancer screening is not a current priority for me
3.37 (1.76)
2.83 (1.67)
3.10 (1.74)
1.20 (1.02 - 1.42)*
I believe attending my cervical cancer screening is worthwhile 
4.43 (1.23)
1.81 (3.18)
3.12 (2.74)
1.81 (1.47 - 2.22)*
I believe attending my cervical cancer screening will benefit me
4.18 (1.42)
1.60 (3.26)
2.89 (2.82)
1.61 (1.36 - 1.91)*
I have had previous negative experiences with health-related screening or at the GP
3.65 (1.62)
3.23 (1.71)
3.44 (1.67)
1.17  (0.98 – 1.38) 

Note. * p < .05. 


Supplementary Table 3. Demographic data and associations with screening attendance (including those who have not received a screening invitation)

Variable
 
Attendees

Non- attendees
Total

Unadjusted OR  (CI 95%)
p


n 
n 
n (%)


Gender
Female
98
94
192 (96)
 3.13 (0.62 - 15.89)
.17

Prefer self-identify
2
6
8 (4)


Ethnicity
White British or White  Other
84
71
155 (77.5)

 2.14 (1.08 - 4.26)
.03*

 
Other
16
29
45 (22.5)


Place of residence
England
90
88
178 (89)
1.23 (0.50 - 3.00)
.65
 
Scotland, Northern Ireland and Wales
10
12
22 (11)


Education
Higher education
84
74
158 (79)
1.85 (0.92- 3.70)
.85
 
School level education
16
26
42 (21)


Relationship status
 
Partnered
65
51
116 (58)

 1.78 (1.01 - 3.15)
.046*

Other
35
49
84 (42)


Religion
Not Religious
73
59
132 (66)

 0.52 (0.28 - 0.97)
.04*

Religious
24
37
61 (30.5)


 
Prefer not to say a
3
4
7 (3.5)


Employment status
 
Employed
76
61
137 (68.5)

 2.77 (1.18 - 6.52)
.02*

Not Employed
9
20
29 (14.5)


 
Missing a
15
19
34 (17)


Longstanding illness, disability or infirmity
No
90
75
165 (82.5)

 0.33 (0.15 - 0.74)
.007*

Yes
10
25
35 (17.5)


Received screening invitation letter
Yes
96
83
179 (89.5)

 5.40 (1.50 - 19.43)
.01*

No
3
14
17 (8.5)


Don’t know / Not sure a
1
3
4 (2)


HPV vaccinated
Yes
78
62
140 (70) 

 2.17 (1.11 - 4.23)
.02*

No
18
31
49 (24.5)


Not sure
4
7
11 (5.5)


Number of doses
Two or more
62
44
106 (53)
 2.82 (0.67 - 11.88)
.158

One
3
6
9 (4.5)


Not sure a
13
12
25 (12.5)


Mean (SD)
Mean (SD)
Mean (SD)


 Age

27.89 (1.75)
27.31 (1.73)
27.60 (1.76)

 1.21 (1.03-1.43)
.02*
 Health status

2.47 (0.75)
2.56 (0.82)
2.52 (0.78)
 0.86 (0.60 - 1.23)
.42
Note. * p < .05. a Don’t know/Not sure/Missing responses were excluded from the analysis. 


Supplementary Table 4. COM-B components and associations with screening attendance (including those who have not received a screening invitation)

Variable 
Attendees
Non-attendees
Unadjusted OR (95% CI)
P - value

Mean (SD)
Mean (SD)


Psychological Capacity 
3.31 (1.00)
2.42 (1.37)
1.90 (1.45 - 2.50)
<.001*
Social Opportunity 
2.45 (1.73)
0.95 (2.15)
1.48 (1.26 - 1.74)
<.001*
Physical Opportunity
3.84 (1.18)
2.69 (1.33)
1.98 (1.56 - 2.52)
<.001*
Reflective Motivation
3.67 (1.12)
1.53 (1.62)
2.71 (2.07 - 3.54)
<.001*
Automatic Motivation 
2.55 (1.50)
0.70 (1.74)
2.01 (1.61 - 2.51)
<.001*

Note. * p < .05. 


Supplementary Table 5. Summary of multiple logistic regression analysis predicting screening attendance (including those who have not received a screening invitation). 

Variable 
Adjusted OR (95% CI)
p - value
Age
1.57 (1.10 - 2.22)
.011*
Ethnicity
0.71 (0.17 - 3.00)
.639
Relationship Status
3.30 (1.03 - 10.34)
.044*
Religion
0.54 (0.17 -1.77)
.308
Employment 
0.82 (0.16 - 4.10)
.809
Longstanding Illness
0.39 (0.10 - 1.67)
.204
Screening Invitation
26.57 (2.10 - 340.15)
.012*
HPV Vaccination
3.10 (0.83 - 11.64)
.094
Psychological Capacity 
1.18 (0.63 - 2.20)
.610
Social Opportunity 
0.82 (0.56 - 1.22)
.331
Physical Opportunity
1.42 (0.83 - 2.41)
.198
Reflective Motivation
2.79 (1.65 - 4.72)*
<.001*
Automatic Motivation 
1.16 (0.75 - 1.80)
.506
Note. * p < .05. 


Supplementary Table 6.  Associations between individual reflective motivation items and screening attendance (including those who have not received a screening invitation). 

Reflective Motivation Items
Attendees 
Non-attendees
Total
Unadjusted OR (95% CI)
p-value


Mean  (SD)
Mean  (SD)
Mean  (SD)


I am motivated to attend cervical cancer screening 
3.28 (2.53)
-1.29 (3.15)
1.16 (3.64)
1.58 (1.40 - 1.79)
<.001*

Cervical cancer screening is important
4.47 (0.73)
3.13 (2.14)
3.99 (1.74)
2.43 (1.72 - 3.41)
<.001*

I do not perceive myself to be at risk of cervical cancer
2.57 (1.93)
2.55 (1.77)
2.56 (1.85)
1.01 (0.86 - 1.18)
0.946

I am no more at risk of cervical cancer than anyone my age
2.52 (2.02)
2.37 (2.03)
2.45 (2.02)
1.04 (0.90 - 1.20)
0.625

I intend to go to my cervical cancer screening 
4.22 (1.78)
-0.55 (3.55)
2.01 (3.64)
1.75 (1.49 – 2.06)
<.001*

I intend to go to my cervical cancer screening every time I am invited
3.96 (2.09)
-1.40 (3.31)
1.47 (3.81)
1.73 (1.50 - 2.00)
<.001*
Cervical cancer screening is not a current priority for me
3.39 (1.74)
2.98 (1.68)
3.20 (1.72)
1.15 (0.97 - 1.37)
0.113

I believe attending my cervical cancer screening is worthwhile 
4.46 (1.42)
1.63 (3.19)
3.15 (2.74)
1.93 (1.53 - 2.42)
<.001*

I believe attending my cervical cancer screening will benefit me
4.19 (1.42)
1.40 (3.28)
2.89 (2.74)
1.66 (1.39 - 1.99)
<.001*

I have had previous negative experiences with health-related screening or at the GP
3.68 (1.61)
3.23 (1.71)
3.47 (1.67)
1.18 (0.98 – 1.41) 
0.074


Supplementary Material A. Main questionnaire

Demographic section:
What is your Prolific ID?
Please note that this response should auto-fill with the correct ID: 

Please specify your ethnicity - select one category that you feel best represents your ethnicity

Asian or Asian British (Indian, Pakistani, Bangladeshi, Chinese and/or Any other Asian background)
Black, Black British, Caribbean or African (Caribbean, African and/or Any other Black, Black British, or Caribbean background)
Mixed or multiple ethnic groups (White and Black Caribbean, White and Black African, White and Asian and/or Any other Mixed or multiple ethnic background) 
White (English, Welsh, Scottish, Northern Irish or British, Irish, Gypsy or Irish Traveller, Roma and/or Any other white background)
Other ethnic group (Arab and/or any other ethnic group)
Please specify further:_________

What gender do you identify as? 
Male
Female 
Trans/Male/Trans Man
Trans Female/Trans Women
Other (please answer in the space given)
Prefer not to answer
What is the highest degree or level of education you have completed?

GCSE 
A-level, National Diploma or equivalent
Undergraduate degree
Higher certificates (including Advanced Apprenticeship/Diplomas)
Postgraduate degree (including all master’s degrees)
PhD 
Other:_______
What is your current relationship status?

Single 
Married 
Partnered 
Other
What religion do you identify most with?

Catholicism/Christianity
Judaism
Islam
Buddhism
Hinduism 
Prefer not to say 
Not religious
Other:______
How would you rate your health status?
Poor
Fair
Good
Excellent 
Do you have a longstanding illness, disability or infirmity that limits daily activities in any way, compared to people of the same age? 
Yes
No
Have you had the HPV vaccine? (This is a vaccine to protect against viruses that can cause cervical cancer. It is usually given in two doses (aged 12/13 or school year 8) or free for anyone under 25 years old)
Yes
No
Not sure
	7a. If Yes, How many doses of the vaccine have you received?
One dose 
Two or more doses
Don’t know/not sure

COM-B items section
Scale: Strongly disagree - Strongly agree (rate -5 - 5 (10 response options)

Capability

 I am psychologically able to attend cervical cancer screening. 

(What is psychological capability? Knowledge and/or psychological skills, strength or stamina to engage in the necessary thought processes to attend cervical cancer screening)

I know what cervical cancer screening is for
I know why cervical cancer screening is needed
I know how cervical cancer screening is carried out
Cervical cancer screening is something you do when you are older (35+)
Cervical cancer screening is not needed at my age
I know about the link between the HPV vaccination and cervical cancer
I take into consideration my HPV vaccination status when deciding whether or not to attend my cervical cancer screening
I know how to book a cervical cancer screening appointment
I know where to find information about cervical cancer screening

Opportunity

I have the social opportunity to attend a cervical cancer screening. 

(What is social opportunity? Interpersonal influences, social cues and cultural norms provide the opportunity to attend cervical cancer screening, e.g support from friends and family)

I am aware of others in my social circle/community who have attended their cervical cancer screening
I am comfortable discussing cervical cancer screening experiences with my social circle
In the past, I have learnt about cervical cancer screening from friends and family
Someone in my family or close to me has been diagnosed with cancer
I have received encouragement to attend my cervical cancer screening from my GP
I value encouragement from my GP to attend my cervical cancer screening

I have the physical opportunity to attend cervical cancer screening. 

(What is the physical opportunity? The environment provides the opportunity to engage in cervical cancer screening, e.g. sufficient time, the necessary materials, reminders)

Booking a cervical cancer screening is difficult for me
It’s easy for me to book a cervical cancer screening appointment 
I am too busy to attend a cervical cancer screening
I am too busy to book a cervical cancer screening 

Motivation 

I am motivated to attend cervical cancer screening. 

(What is motivation? Conscious planning and evaluations (beliefs about what is good and bad, e.g. I have the desire to, I feel the need to) about cervical cancer screening)

Cervical cancer screening is important
I do not perceive myself to be at risk of cervical cancer 
I am no more at risk of cervical cancer than anyone my age
I intend to go to my cervical cancer screening
I intend to go to my cervical cancer screening every time I am invited
Cervical cancer screening is not a current priority for me
I believe attending my cervical cancer screening is worthwhile
I believe attending my cervical cancer screening will benefit me
I have had previous negative experiences with health-related screening or at the GP

Attending cervical cancer screening is something that I do automatically.

(Automatic motivation involves doing something (or not) without giving it much thought or based on strong emotions e.g ‘is something I do before I realise I’m doing it”)

Cervical cancer screening is embarrassing for me
I am scared of the cervical cancer screening procedure
Attending my cervical cancer screening would reassure me about my health
I expect everything will be OK if attend my cervical cancer screening
If I attend my cervical cancer screening I feel optimistic about my health in the future
